# Supplementary material for: Arabidopsis thaliana G3BP Ortholog Rescues Mammalian Stress Granule Phenotype across Kingdoms
Source: Int J Mol Sci. 2021 Jun 11;22(12):6287. doi: 10.3390/ijms22126287 (PMC8230867; doi:10.3390/ijms22126287)
Supplement: Supplementary file 1 [file ijms-22-06287-s001.zip]

Archive with 1 entries (1 files):
- ijms-1205687-supplementary.pdf
